# Supplementary material for: Personalized Estimates of Brain Cortical Structural Similarity in Major Depressive Disorder: Evidence from a Multi-Site Neuroimaging Dataset
Source: Diagnostics (Basel). 2026 May 26;16(11):1632. doi: 10.3390/diagnostics16111632 (PMC13257425; doi:10.3390/diagnostics16111632)
Supplement: Supplementary file 1 [file diagnostics-16-01632-s001.zip]

Archive with 3 entries (2 files):
- diagnostics-4312230-supplementary/
- diagnostics-4312230-supplementary/Supplementary File S1.xlsx
- diagnostics-4312230-supplementary/Supplementary Tables and Figure.pdf
