# Supplementary material for: Personalized Estimates of Brain Cortical Structural Similarity in Major Depressive Disorder: Evidence from a Multi-Site Neuroimaging Dataset
Source: Diagnostics (Basel). 2026 May 26;16(11):1632. doi: 10.3390/diagnostics16111632 (PMC13257425; doi:10.3390/diagnostics16111632)
Supplement: Supplementary file 1 [file diagnostics-16-01632-s001.zip › diagnostics-4312230-supplementary/Supplementary File S1.xlsx]

## Sheet: sheet 1
Significant differences in the regional contributions to the PBSI score for cortical thickness between MDD patients and healthy controls
ROI Index	Hemisphere	t	P value	P value (Bonferroni corrected)	ROI Name	ROI Long Name	Yeo Network	Yeo Abbreviation
55	Left	14.8875	3.18e-48	1.15e-45	6mp	Area 6mp	Somatomotor	SMN
60	Left	-13.1204	3.68e-38	1.32e-35	p32pr	Area p32 prime	Ventral Attention	VAN
35	Left	13.0926	5.19e-38	1.87e-35	31pv	Area 31p ventral	Default	DMN
316	Right	13.0414	9.77e-38	3.52e-35	TE2p	Area TE2 posterior	Dorsal Attention	DAN
179	Left	-10.7917	1.32e-26	4.74e-24	a32pr	Area anterior 32 prime	Frontoparietal	FPN
89	Left	10.6206	7.74e-26	2.79e-23	a10p	Area anterior 10p	Default	DMN
57	Left	-10.0764	1.83e-23	6.59e-21	p24pr	Area Posterior 24 prime	Ventral Attention	VAN
158	Left	-9.98114	4.63e-23	1.67e-20	V3CD	Area V3CD	Visual	VN
235	Right	9.8585	1.52e-22	5.46e-20	6mp	Area 6mp	Somatomotor	SMN
274	Right	9.76788	3.61e-22	1.3e-19	47s	Area 47s	Default	DMN
296	Right	9.56412	2.47e-21	8.89e-19	PFt	Area PFt	Dorsal Attention	DAN
98	Left	9.24907	4.49e-20	1.62e-17	s6-8	Superior 6-8 Transitional Area	Default	DMN
339	Right	-9.21353	6.19e-20	2.23e-17	LO3	Area Lateral Occipital 3	Visual	VN
198	Right	9.13409	1.27e-19	4.55e-17	FFC	Fusiform Face Complex	Visual	VN
271	Right	9.06895	2.26e-19	8.15e-17	11l	Area 11l	Frontoparietal	FPN
341	Right	-9.03559	3.05e-19	1.1e-16	31pd	Area 31pd	Default	DMN
62	Left	-8.9296	7.76e-19	2.79e-16	d32	Area dorsal 32	Default	DMN
205	Right	8.63966	9.52e-18	3.43e-15	PSL	PeriSylvian Language Area	Ventral Attention	VAN
69	Left	-8.48227	3.6e-17	1.29e-14	9m	Area 9 Middle	Default	DMN
272	Right	8.4486	4.76e-17	1.72e-14	13l	Area 13l	Limbic	LN
215	Right	8.34806	1.1e-16	3.95e-14	31pv	Area 31p ventral	Default	DMN
122	Left	8.3275	1.3e-16	4.68e-14	PeEc	Perirhinal Ectorhinal Cortex	Limbic	LN
118	Left	8.32416	1.34e-16	4.81e-14	EC	Entorhinal Cortex	Limbic	LN
178	Left	8.15507	5.3e-16	1.91e-13	PI	Para-Insular Area	Ventral Attention	VAN
85	Left	8.11752	7.17e-16	2.58e-13	a9-46v	Area anterior 9-46v	Frontoparietal	FPN
237	Right	-8.08436	9.36e-16	3.37e-13	p24pr	Area Posterior 24 prime	Ventral Attention	VAN
42	Left	-7.96658	2.39e-15	8.6e-13	7AL	Lateral Area 7A	Dorsal Attention	DAN
290	Right	7.89897	4.07e-15	1.46e-12	Pir	Piriform Cortex	Limbic	LN
338	Right	-7.78713	9.72e-15	3.5e-12	V3CD	Area V3CD	Visual	VN
152	Left	-7.78541	9.85e-15	3.55e-12	V6A	Area V6A	Visual	VN
214	Right	7.77822	1.04e-14	3.75e-12	d23ab	Area dorsal 23 a+b	Default	DMN
200	Right	-7.73067	1.5e-14	5.41e-12	LO1	Area Lateral Occipital 1	Visual	VN
100	Left	-7.71332	1.72e-14	6.18e-12	OP4	Area OP4/PV	Somatomotor	SMN
224	Right	7.65993	2.58e-14	9.29e-12	6ma	Area 6m anterior	Ventral Attention	VAN
340	Right	-7.62599	3.34e-14	1.2e-11	VMV2	VentroMedial Visual Area 2	Visual	VN
288	Right	-7.55784	5.59e-14	2.01e-11	FOP4	Frontal OPercular Area 4	Ventral Attention	VAN
251	Right	-7.54218	6.29e-14	2.26e-11	9p	Area 9 Posterior	Default	DMN
56	Left	-7.42631	1.49e-13	5.37e-11	6v	Ventral Area 6	Somatomotor	SMN
347	Right	7.34992	2.62e-13	9.43e-11	PoI1	Area Posterior Insular 1	Ventral Attention	VAN
110	Left	7.15361	1.09e-12	3.91e-10	Pir	Piriform Cortex	Limbic	LN
46	Left	-7.09084	1.7e-12	6.11e-10	7PL	Lateral Area 7P	Dorsal Attention	DAN
154	Left	-7.03565	2.51e-12	9.03e-10	VMV3	VentroMedial Visual Area 3	Visual	VN
302	Right	7.00366	3.14e-12	1.13e-09	PeEc	Perirhinal Ectorhinal Cortex	Limbic	LN
234	Right	6.93546	5.06e-12	1.82e-09	6d	Dorsal area 6	Somatomotor	SMN
82	Left	6.91736	5.73e-12	2.06e-09	IFSa	Area IFSa	Frontoparietal	FPN
294	Right	-6.88951	6.95e-12	2.5e-09	FOP3	Frontal OPercular Area 3	Ventral Attention	VAN
26	Left	6.86173	8.42e-12	3.03e-09	SFL	Superior Frontal Language Area	Default	DMN
28	Left	6.8617	8.42e-12	3.03e-09	STV	Superior Temporal Visual Area	Default	DMN
196	Right	-6.86163	8.42e-12	3.03e-09	V7	Seventh Visual Area	Visual	VN
278	Right	6.85138	9.04e-12	3.25e-09	s6-8	Superior 6-8 Transitional Area	Frontoparietal	FPN
170	Left	6.78925	1.38e-11	4.98e-09	p10p	Area posterior 10p	Default	DMN
120	Left	-6.63816	3.83e-11	1.38e-08	H	Hippocampus	Limbic	LN
292	Right	6.62166	4.28e-11	1.54e-08	AAIC	Anterior Agranular Insula Complex	Ventral Attention	VAN
167	Left	6.62045	4.31e-11	1.55e-08	PoI1	Area Posterior Insular 1	Ventral Attention	VAN
49	Left	-6.57581	5.8e-11	2.09e-08	VIP	Ventral IntraParietal Complex	Dorsal Attention	DAN
123	Left	6.46997	1.16e-10	4.18e-08	STGa	Area STGa	Default	DMN
78	Left	-6.46044	1.24e-10	4.45e-08	6r	Rostral Area 6	Ventral Attention	VAN
286	Right	6.45517	1.28e-10	4.6e-08	PoI2	Posterior Insular Area 2	Ventral Attention	VAN
309	Right	-6.39133	1.93e-10	6.96e-08	STSdp	Area STSd posterior	Default	DMN
72	Left	-6.38469	2.02e-10	7.26e-08	10d	Area 10d	Default	DMN
172	Left	6.32553	2.95e-10	1.06e-07	TGv	Area TG Ventral	Limbic	LN
135	Left	6.28479	3.82e-10	1.37e-07	TF	Area TF	Limbic	LN
40	Left	6.28391	3.84e-10	1.38e-07	24dd	Dorsal Area 24d	Somatomotor	SMN
133	Left	6.18707	7.07e-10	2.54e-07	TE1p	Area TE1 posterior	Default	DMN
41	Left	-6.1591	8.41e-10	3.03e-07	24dv	Ventral Area 24d	Somatomotor	SMN
190	Right	-6.11414	1.11e-09	4e-07	FEF	Frontal Eye Fields	Dorsal Attention	DAN
14	Left	-6.10834	1.15e-09	4.15e-07	RSC	RetroSplenial Complex	Default	DMN
99	Left	-6.0998	1.22e-09	4.37e-07	43	Area 43	Ventral Attention	VAN
232	Right	6.03901	1.77e-09	6.35e-07	2	Area 2	Somatomotor	SMN
303	Right	5.98832	2.4e-09	8.65e-07	STGa	Area STGa	Default	DMN
54	Left	5.94612	3.1e-09	1.12e-06	6d	Dorsal area 6	Somatomotor	SMN
187	Right	-5.93846	3.25e-09	1.17e-06	V8	Eighth Visual Area	Visual	VN
360	Right	5.91861	3.66e-09	1.32e-06	p24	Area posterior 24	Default	DMN
9	Left	5.8654	5.03e-09	1.81e-06	3b	Primary Sensory Cortex	Somatomotor	SMN
24	Left	-5.76381	9.16e-09	3.3e-06	A1	Primary Auditory Cortex	Somatomotor	SMN
266	Right	-5.71019	1.25e-08	4.51e-06	9-46d	Area 9-46d	Frontoparietal	FPN
131	Left	5.71003	1.25e-08	4.51e-06	TGd	Area TG dorsal	Limbic	LN
115	Left	-5.69369	1.38e-08	4.96e-06	FOP2	Frontal OPercular Area 2	Ventral Attention	VAN
3	Left	5.63781	1.9e-08	6.85e-06	V6	Sixth Visual Area	Visual	VN
248	Right	-5.60095	2.35e-08	8.45e-06	8Ad	Area 8Ad	Default	DMN
171	Left	5.57621	2.7e-08	9.73e-06	p47r	Area posterior 47r	Frontoparietal	FPN
83	Left	5.57033	2.8e-08	1.01e-05	p9-46v	Area posterior 9-46v	Frontoparietal	FPN
113	Left	-5.55795	3e-08	1.08e-05	FOP1	Frontal OPercular Area 1	Ventral Attention	VAN
1	Left	5.54789	3.17e-08	1.14e-05	V1	Primary Visual Cortex	Visual	VN
226	Right	-5.54478	3.23e-08	1.16e-05	7PL	Lateral Area 7P	Dorsal Attention	DAN
177	Left	5.53152	3.48e-08	1.25e-05	TE1m	Area TE1 Middle	Default	DMN
189	Right	5.52847	3.54e-08	1.28e-05	3b	Primary Sensory Cortex	Somatomotor	SMN
332	Right	-5.52053	3.7e-08	1.33e-05	V6A	Area V6A	Visual	VN
181	Right	5.50807	3.97e-08	1.43e-05	V1	Primary Visual Cortex	Visual	VN
140	Left	-5.46495	5.06e-08	1.82e-05	TPOJ2	Area TemporoParietoOccipital Junction 2	Ventral Attention	VAN
132	Left	5.46378	5.09e-08	1.83e-05	TE1a	Area TE1 anterior	Default	DMN
246	Right	5.45934	5.22e-08	1.88e-05	47m	Area 47m	Default	DMN
166	Left	5.34495	9.81e-08	3.53e-05	pOFC	Posterior OFC Complex	Limbic	LN
293	Right	-5.32798	1.08e-07	3.87e-05	FOP1	Frontal OPercular Area 1	Ventral Attention	VAN
315	Right	5.31431	1.16e-07	4.17e-05	TF	Area TF	Limbic	LN
160	Left	-5.27423	1.44e-07	5.18e-05	VMV2	VentroMedial Visual Area 2	Visual	VN
34	Left	5.27044	1.47e-07	5.29e-05	d23ab	Area dorsal 23 a+b	Default	DMN
277	Right	5.25707	1.58e-07	5.68e-05	i6-8	Inferior 6-8 Transitional Area	Frontoparietal	FPN
175	Left	5.23946	1.74e-07	6.25e-05	A4	Auditory 4 Complex	Somatomotor	SMN
327	Right	-5.20911	2.04e-07	7.35e-05	PFop	Area PF opercular	Ventral Attention	VAN
314	Right	5.15311	2.75e-07	9.89e-05	TE2a	Area TE2 anterior	Limbic	LN
359	Right	-5.149	2.81e-07	0.000101109	a32pr	Area anterior 32 prime	Frontoparietal	FPN
334	Right	-5.10098	3.62e-07	0.000130142	VMV3	VentroMedial Visual Area 3	Visual	VN
323	Right	-5.08129	4.01e-07	0.00014424	PGp	Area PGp	Dorsal Attention	DAN
59	Left	-4.95222	7.79e-07	0.000280542	a24pr	Anterior 24 prime	Ventral Attention	VAN
80	Left	4.88463	1.1e-06	0.00039499	IFJp	Area IFJp	Frontoparietal	FPN
112	Left	4.86822	1.19e-06	0.000428918	AAIC	Anterior Agranular Insula Complex	Default	DMN
94	Left	4.86713	1.2e-06	0.000431266	47s	Area 47s	Default	DMN
213	Right	4.85399	1.28e-06	0.000460591	v23ab	Area ventral 23 a+b	Default	DMN
264	Right	-4.84668	1.33e-06	0.000477747	46	Area 46	Frontoparietal	FPN
311	Right	4.76059	2.03e-06	0.000731841	TGd	Area TG dorsal	Limbic	LN
33	Left	4.64326	3.59e-06	0.00129411	v23ab	Area ventral 23 a+b	Default	DMN
261	Right	-4.56883	5.13e-06	0.00184555	IFSp	Area IFSp	Frontoparietal	FPN
352	Right	4.55285	5.53e-06	0.00199028	TGv	Area TG Ventral	Limbic	LN
144	Left	4.54848	5.64e-06	0.00203177	IP2	Area IntraParietal 2	Frontoparietal	FPN
317	Right	-4.53334	6.06e-06	0.00218184	PHT	Area PHT	Dorsal Attention	DAN
90	Left	-4.51975	6.46e-06	0.00232557	10pp	Polar 10p	Limbic	LN
4	Left	4.51453	6.62e-06	0.00238311	V2	Second Visual Area	Visual	VN
255	Right	-4.49999	7.09e-06	0.00255073	45	Area 45	Default	DMN
39	Left	-4.43035	9.79e-06	0.00352289	5L	Area 5L	Somatomotor	SMN
289	Right	4.41627	1.04e-05	0.00375845	MI	Middle Insular Area	Ventral Attention	VAN
106	Left	4.41397	1.06e-05	0.00379829	PoI2	Posterior Insular Area 2	Ventral Attention	VAN
357	Right	-4.40563	1.1e-05	0.00394636	TE1m	Area TE1 Middle	Default	DMN
184	Right	4.39113	1.17e-05	0.0042168	V2	Second Visual Area	Visual	VN
245	Right	4.35543	1.38e-05	0.00496068	10r	Area 10r	Default	DMN
20	Left	-4.35417	1.39e-05	0.00498896	LO1	Area Lateral Occipital 1	Visual	VN
318	Right	4.33063	1.54e-05	0.00554913	PH	Area PH	Dorsal Attention	DAN
300	Right	-4.28587	1.88e-05	0.00678403	H	Hippocampus	Limbic	LN
138	Left	-4.28419	1.9e-05	0.00683518	PH	Area PH	Dorsal Attention	DAN
44	Left	4.26331	2.08e-05	0.00750192	6ma	Area 6m anterior	Ventral Attention	VAN
269	Right	-4.2579	2.13e-05	0.00768428	a10p	Area anterior 10p	Frontoparietal	FPN
109	Left	4.24967	2.21e-05	0.00797034	MI	Middle Insular Area	Ventral Attention	VAN
329	Right	-4.23987	2.31e-05	0.00832376	PFm	Area PFm Complex	Frontoparietal	FPN
53	Left	4.21094	2.63e-05	0.00945697	3a	Area 3a	Somatomotor	SMN
310	Right	-4.18796	2.91e-05	0.01046	STSvp	Area STSv posterior	Default	DMN
12	Left	-4.18134	2.99e-05	0.0107675	55b	Area 55b	Default	DMN
86	Left	4.14336	3.53e-05	0.0127026	9-46d	Area 9-46d	Frontoparietal	FPN
130	Left	4.09139	4.41e-05	0.0158921	STSvp	Area STSv posterior	Default	DMN
353	Right	-4.03132	5.7e-05	0.020524	MBelt	Medial Belt Complex	Somatomotor	SMN
241	Right	4.01173	6.19e-05	0.0222928	a24	Area a24	Default	DMN
260	Right	4.00662	6.33e-05	0.0227776	IFJp	Area IFJp	Dorsal Attention	DAN
336	Right	-3.92911	8.74e-05	0.0314693	V4t	Area V4t	Visual	VN
188	Right	-3.92398	8.93e-05	0.0321437	4	Primary Motor Cortex	Somatomotor	SMN
111	Left	3.90835	9.52e-05	0.0342834	AVI	Anterior Ventral Insular Area	Frontoparietal	FPN
298	Right	3.83011	0.000131022	0.047168	EC	Entorhinal Cortex	Limbic	LN
84	Left	3.82058	0.000136164	0.0490192	46	Area 46	Frontoparietal	FPN
Abbreviations: MDD, major depressive disorder; PBSI, person-based similarity index.

## Sheet: sheet 2
Significant differences in the regional contributions to the PBSI score for cortical volume between MDD patients and healthy controls
ROI Index	Hemisphere	t	P value	P value (Bonferroni corrected)	ROI Name	ROI Long Name	Yeo Network	Yeo Abbreviation
155	Left	-12.1864	2.77e-33	9.99e-31	PHA2	ParaHippocampal Area 2	Visual	VN
161	Left	-11.189	1.97e-28	7.08e-26	31pd	Area 31pd	Default	DMN
196	Right	-10.667	4.83e-26	1.74e-23	V7	Seventh Visual Area	Visual	VN
56	Left	-10.2134	4.76e-24	1.71e-21	6v	Ventral Area 6	Somatomotor	SMN
248	Right	-9.94834	6.4e-23	2.3e-20	8Ad	Area 8Ad	Default	DMN
304	Right	-9.52274	3.65e-21	1.31e-18	PBelt	ParaBelt Complex	Somatomotor	SMN
198	Right	9.22398	5.65e-20	2.04e-17	FFC	Fusiform Face Complex	Visual	VN
200	Right	-9.17199	9.04e-20	3.25e-17	LO1	Area Lateral Occipital 1	Visual	VN
270	Right	9.08433	1.98e-19	7.13e-17	10pp	Polar 10p	Limbic	LN
224	Right	8.93315	7.55e-19	2.72e-16	6ma	Area 6m anterior	Ventral Attention	VAN
213	Right	8.25163	2.43e-16	8.74e-14	v23ab	Area ventral 23 a+b	Default	DMN
80	Left	8.1177	7.18e-16	2.58e-13	IFJp	Area IFJp	Frontoparietal	FPN
103	Left	-8.0937	8.71e-16	3.13e-13	52	Area 52	Somatomotor	SMN
42	Left	-8.08484	9.35e-16	3.36e-13	7AL	Lateral Area 7A	Dorsal Attention	DAN
70	Left	8.00067	1.83e-15	6.58e-13	8BL	Area 8B Lateral	Default	DMN
175	Left	7.94248	2.9e-15	1.04e-12	A4	Auditory 4 Complex	Somatomotor	SMN
33	Left	7.80431	8.52e-15	3.07e-12	v23ab	Area ventral 23 a+b	Default	DMN
259	Right	-7.66557	2.48e-14	8.92e-12	IFJa	Area IFJa	Frontoparietal	FPN
205	Right	7.64183	2.97e-14	1.07e-11	PSL	PeriSylvian Language Area	Ventral Attention	VAN
286	Right	7.52781	7.02e-14	2.53e-11	PoI2	Posterior Insular Area 2	Ventral Attention	VAN
139	Left	-7.4451	1.3e-13	4.68e-11	TPOJ1	Area TemporoParietoOccipital Junction 1	Somatomotor	SMN
360	Right	7.44297	1.32e-13	4.76e-11	p24	Area posterior 24	Default	DMN
133	Left	7.3934	1.91e-13	6.86e-11	TE1p	Area TE1 posterior	Default	DMN
231	Right	7.3586	2.46e-13	8.86e-11	1	Area 1	Somatomotor	SMN
129	Left	-7.26506	4.87e-13	1.75e-10	STSdp	Area STSd posterior	Default	DMN
110	Left	7.24614	5.59e-13	2.01e-10	Pir	Piriform Cortex	Limbic	LN
135	Left	7.21183	7.16e-13	2.58e-10	TF	Area TF	Limbic	LN
339	Right	-7.18091	8.94e-13	3.22e-10	LO3	Area Lateral Occipital 3	Visual	VN
321	Right	6.8867	7.1e-12	2.55e-09	TPOJ3	Area TemporoParietoOccipital Junction 3	Dorsal Attention	DAN
163	Left	6.82048	1.12e-11	4.03e-09	VVC	Ventral Visual Complex	Visual	VN
293	Right	-6.80402	1.25e-11	4.51e-09	FOP1	Frontal OPercular Area 1	Ventral Attention	VAN
324	Right	-6.798	1.3e-11	4.7e-09	IP2	Area IntraParietal 2	Frontoparietal	FPN
297	Right	6.78422	1.43e-11	5.16e-09	AIP	Anterior IntraParietal Area	Dorsal Attention	DAN
341	Right	-6.78361	1.44e-11	5.18e-09	31pd	Area 31pd	Default	DMN
271	Right	6.78188	1.46e-11	5.24e-09	11l	Area 11l	Frontoparietal	FPN
32	Left	6.6911	2.69e-11	9.68e-09	23d	Area 23d	Default	DMN
316	Right	6.65021	3.54e-11	1.27e-08	TE2p	Area TE2 posterior	Dorsal Attention	DAN
172	Left	6.56728	6.14e-11	2.21e-08	TGv	Area TG Ventral	Limbic	LN
177	Left	6.30148	3.44e-10	1.24e-07	TE1m	Area TE1 Middle	Default	DMN
218	Right	-6.28448	3.83e-10	1.38e-07	23c	Area 23c	Ventral Attention	VAN
184	Right	6.25601	4.59e-10	1.65e-07	V2	Second Visual Area	Visual	VN
314	Right	6.21514	5.93e-10	2.14e-07	TE2a	Area TE2 anterior	Limbic	LN
232	Right	6.21394	5.98e-10	2.15e-07	2	Area 2	Somatomotor	SMN
319	Right	-6.18683	7.08e-10	2.55e-07	TPOJ1	Area TemporoParietoOccipital Junction 1	Ventral Attention	VAN
262	Right	-6.17436	7.66e-10	2.76e-07	IFSa	Area IFSa	Frontoparietal	FPN
160	Left	-6.15742	8.51e-10	3.06e-07	VMV2	VentroMedial Visual Area 2	Visual	VN
143	Left	6.13226	9.95e-10	3.58e-07	PGp	Area PGp	Dorsal Attention	DAN
125	Left	6.12927	1.01e-09	3.65e-07	A5	Auditory 5 Complex	Somatomotor	SMN
358	Right	-6.10696	1.16e-09	4.19e-07	PI	Para-Insular Area	Ventral Attention	VAN
193	Right	-6.08576	1.33e-09	4.77e-07	V3A	Area V3A	Visual	VN
134	Left	6.02357	1.94e-09	6.99e-07	TE2a	Area TE2 anterior	Limbic	LN
287	Right	5.99455	2.32e-09	8.34e-07	TA2	Area TA2	Somatomotor	SMN
214	Right	5.89584	4.2e-09	1.51e-06	d23ab	Area dorsal 23 a+b	Default	DMN
132	Left	5.87619	4.72e-09	1.7e-06	TE1a	Area TE1 anterior	Default	DMN
335	Right	-5.78116	8.28e-09	2.98e-06	PHA2	ParaHippocampal Area 2	Visual	VN
122	Left	5.73593	1.08e-08	3.88e-06	PeEc	Perirhinal Ectorhinal Cortex	Limbic	LN
241	Right	5.72819	1.13e-08	4.06e-06	a24	Area a24	Default	DMN
123	Left	5.72224	1.17e-08	4.21e-06	STGa	Area STGa	Default	DMN
171	Left	-5.71181	1.24e-08	4.47e-06	p47r	Area posterior 47r	Frontoparietal	FPN
154	Left	-5.67597	1.53e-08	5.5e-06	VMV3	VentroMedial Visual Area 3	Visual	VN
189	Right	5.66487	1.63e-08	5.86e-06	3b	Primary Sensory Cortex	Somatomotor	SMN
131	Left	5.65684	1.71e-08	6.14e-06	TGd	Area TG dorsal	Limbic	LN
217	Right	5.64544	1.82e-08	6.56e-06	5mv	Area 5m ventral	Ventral Attention	VAN
289	Right	5.63692	1.91e-08	6.89e-06	MI	Middle Insular Area	Ventral Attention	VAN
126	Left	-5.6047	2.3e-08	8.28e-06	PHA1	ParaHippocampal Area 1	Visual	VN
92	Left	-5.60091	2.35e-08	8.46e-06	13l	Area 13l	Limbic	LN
267	Right	5.58641	2.55e-08	9.19e-06	9a	Area 9 anterior	Default	DMN
330	Right	-5.58214	2.62e-08	9.42e-06	PGi	Area PGi	Default	DMN
301	Right	5.55889	2.98e-08	1.07e-05	ProS	ProStriate Area	Visual	VN
284	Right	5.45153	5.45e-08	1.96e-05	RI	RetroInsular Cortex	Somatomotor	SMN
292	Right	5.43637	5.93e-08	2.14e-05	AAIC	Anterior Agranular Insula Complex	Ventral Attention	VAN
266	Right	-5.41601	6.64e-08	2.39e-05	9-46d	Area 9-46d	Frontoparietal	FPN
272	Right	5.3868	7.8e-08	2.81e-05	13l	Area 13l	Limbic	LN
277	Right	5.38566	7.85e-08	2.83e-05	i6-8	Inferior 6-8 Transitional Area	Frontoparietal	FPN
12	Left	-5.34343	9.89e-08	3.56e-05	55b	Area 55b	Default	DMN
179	Left	-5.2664	1.5e-07	5.41e-05	a32pr	Area anterior 32 prime	Frontoparietal	FPN
20	Left	-5.23399	1.79e-07	6.44e-05	LO1	Area Lateral Occipital 1	Visual	VN
2	Left	-5.19317	2.22e-07	8e-05	MST	Medial Superior Temporal Area	Dorsal Attention	DAN
278	Right	5.18898	2.27e-07	8.18e-05	s6-8	Superior 6-8 Transitional Area	Frontoparietal	FPN
140	Left	-5.17561	2.44e-07	8.79e-05	TPOJ2	Area TemporoParietoOccipital Junction 2	Ventral Attention	VAN
53	Left	5.15282	2.75e-07	9.91e-05	3a	Area 3a	Somatomotor	SMN
315	Right	5.15224	2.76e-07	9.94e-05	TF	Area TF	Limbic	LN
120	Left	5.05143	4.68e-07	0.000168531	H	Hippocampus	Limbic	LN
300	Right	5.05143	4.68e-07	0.000168531	H	Hippocampus	Limbic	LN
274	Right	5.04987	4.72e-07	0.000169904	47s	Area 47s	Default	DMN
37	Left	5.01714	5.59e-07	0.00020122	5mv	Area 5m ventral	Ventral Attention	VAN
208	Right	4.91828	9.26e-07	0.000333422	STV	Superior Temporal Visual Area	Ventral Attention	VAN
188	Right	-4.87273	1.17e-06	0.000419456	4	Primary Motor Cortex	Somatomotor	SMN
127	Left	-4.82729	1.46e-06	0.000526374	PHA3	ParaHippocampal Area 3	Visual	VN
117	Left	4.78546	1.8e-06	0.000647666	AIP	Anterior IntraParietal Area	Dorsal Attention	DAN
187	Right	-4.76619	1.98e-06	0.000712156	V8	Eighth Visual Area	Visual	VN
98	Left	4.71117	2.59e-06	0.000932157	s6-8	Superior 6-8 Transitional Area	Default	DMN
260	Right	4.71014	2.6e-06	0.000936855	IFJp	Area IFJp	Dorsal Attention	DAN
55	Left	4.69076	2.86e-06	0.00102931	6mp	Area 6mp	Somatomotor	SMN
261	Right	-4.61405	4.14e-06	0.00148889	IFSp	Area IFSp	Frontoparietal	FPN
306	Right	-4.59019	4.63e-06	0.00166807	PHA1	ParaHippocampal Area 1	Visual	VN
62	Left	-4.57735	4.92e-06	0.00177295	d32	Area dorsal 32	Default	DMN
71	Left	4.53798	5.93e-06	0.00213524	9p	Area 9 Posterior	Default	DMN
114	Left	4.44125	9.31e-06	0.003351	FOP3	Frontal OPercular Area 3	Ventral Attention	VAN
31	Left	-4.44002	9.36e-06	0.0033701	POS1	Parieto-Occipital Sulcus Area 1	Default	DMN
83	Left	4.43192	9.72e-06	0.0034982	p9-46v	Area posterior 9-46v	Frontoparietal	FPN
211	Right	-4.41011	1.07e-05	0.00386693	POS1	Parieto-Occipital Sulcus Area 1	Default	DMN
9	Left	4.40857	1.08e-05	0.00389435	3b	Primary Sensory Cortex	Somatomotor	SMN
285	Right	-4.32702	1.57e-05	0.00564139	PFcm	Area PFcm	Ventral Attention	VAN
101	Left	-4.30224	1.75e-05	0.00630613	OP1	Area OP1/SII	Somatomotor	SMN
147	Left	-4.26056	2.11e-05	0.00759567	PFop	Area PF opercular	Ventral Attention	VAN
39	Left	-4.26015	2.11e-05	0.00760947	5L	Area 5L	Somatomotor	SMN
106	Left	4.25237	2.19e-05	0.00787697	PoI2	Posterior Insular Area 2	Ventral Attention	VAN
52	Left	4.23954	2.32e-05	0.00833772	2	Area 2	Somatomotor	SMN
156	Left	4.22783	2.44e-05	0.00878053	V4t	Area V4t	Visual	VN
320	Right	-4.17175	3.12e-05	0.0112297	TPOJ2	Area TemporoParietoOccipital Junction 2	Dorsal Attention	DAN
44	Left	4.17137	3.12e-05	0.0112482	6ma	Area 6m anterior	Ventral Attention	VAN
282	Right	4.16784	3.17e-05	0.011423	OP2-3	Area OP2-3/VS	Somatomotor	SMN
296	Right	4.14796	3.46e-05	0.0124542	PFt	Area PFt	Dorsal Attention	DAN
90	Left	-4.12397	3.84e-05	0.0138162	10pp	Polar 10p	Limbic	LN
255	Right	-4.12075	3.89e-05	0.0140096	45	Area 45	Default	DMN
299	Right	4.10493	4.17e-05	0.0149976	PreS	PreSubiculum	Visual	VN
313	Right	4.08397	4.56e-05	0.0164076	TE1p	Area TE1 posterior	Frontoparietal	FPN
41	Left	4.06935	4.85e-05	0.0174651	24dv	Ventral Area 24d	Somatomotor	SMN
249	Right	4.03216	5.68e-05	0.0204547	9m	Area 9 Middle	Default	DMN
76	Left	3.96969	7.39e-05	0.0265924	47l	Area 47l (47 lateral)	Default	DMN
159	Left	-3.95278	7.93e-05	0.0285323	LO3	Area Lateral Occipital 3	Visual	VN
225	Right	-3.94224	8.28e-05	0.0298082	7Am	Medial Area 7A	Dorsal Attention	DAN
104	Left	3.91426	9.3e-05	0.0334635	RI	RetroInsular Cortex	Somatomotor	SMN
349	Right	3.8688	0.000111992	0.0403172	FOP5	Area Frontal Opercular 5	Ventral Attention	VAN
109	Left	3.8427	0.000124528	0.0448302	MI	Middle Insular Area	Ventral Attention	VAN
328	Right	-3.83865	0.000126588	0.0455717	PF	Area PF Complex	Ventral Attention	VAN
247	Right	3.83064	0.00013076	0.0470737	8Av	Area 8Av	Frontoparietal	FPN
77	Left	-3.82337	0.000134655	0.0484758	a47r	Area anterior 47r	Default	DMN
Abbreviations: MDD, major depressive disorder; PBSI, person-based similarity index.

## Sheet: sheet 3
Significant differences in the regional contributions to the PBSI score for sulcal depth between MDD patients and healthy controls
ROI Index	Hemisphere	t	P value	P value (Bonferroni corrected)	ROI Name	ROI Long Name	Yeo Network	Yeo Abbreviation
247	Right	-12.4421	1.38e-34	4.97e-32	8Av	Area 8Av	Frontoparietal	FPN
17	Left	-11.2638	8.75e-29	3.15e-26	IPS1	IntraParietal Sulcus Area 1	Dorsal Attention	DAN
259	Right	-10.564	1.39e-25	5e-23	IFJa	Area IFJa	Frontoparietal	FPN
149	Left	-8.50568	2.96e-17	1.07e-14	PFm	Area PFm Complex	Default	DMN
68	Left	-8.15676	5.24e-16	1.89e-13	8Ad	Area 8Ad	Default	DMN
332	Right	7.94155	2.92e-15	1.05e-12	V6A	Area V6A	Visual	VN
321	Right	7.166	9.95e-13	3.58e-10	TPOJ3	Area TemporoParietoOccipital Junction 3	Dorsal Attention	DAN
67	Left	-6.95972	4.27e-12	1.54e-09	8Av	Area 8Av	Default	DMN
236	Right	-6.89484	6.71e-12	2.41e-09	6v	Ventral Area 6	Somatomotor	SMN
331	Right	-6.66559	3.19e-11	1.15e-08	PGs	Area PGs	Default	DMN
326	Right	6.36081	2.35e-10	8.47e-08	IP0	Area IntraParietal 0	Dorsal Attention	DAN
144	Left	-6.33036	2.86e-10	1.03e-07	IP2	Area IntraParietal 2	Frontoparietal	FPN
41	Left	6.2463	4.88e-10	1.76e-07	24dv	Ventral Area 24d	Somatomotor	SMN
199	Right	-6.23139	5.36e-10	1.93e-07	V3B	Area V3B	Visual	VN
39	Left	6.06164	1.54e-09	5.54e-07	5L	Area 5L	Somatomotor	SMN
299	Right	5.95996	2.86e-09	1.03e-06	PreS	PreSubiculum	Visual	VN
248	Right	-5.38683	7.8e-08	2.81e-05	8Ad	Area 8Ad	Default	DMN
94	Left	5.30818	1.2e-07	4.31e-05	47s	Area 47s	Default	DMN
133	Left	5.18112	2.37e-07	8.53e-05	TE1p	Area TE1 posterior	Default	DMN
125	Left	5.11046	3.44e-07	0.000123875	A5	Auditory 5 Complex	Somatomotor	SMN
208	Right	-4.85896	1.25e-06	0.000449402	STV	Superior Temporal Visual Area	Ventral Attention	VAN
49	Left	4.85479	1.27e-06	0.000458869	VIP	Ventral IntraParietal Complex	Dorsal Attention	DAN
359	Right	4.83284	1.42e-06	0.00051202	a32pr	Area anterior 32 prime	Frontoparietal	FPN
82	Left	-4.77188	1.92e-06	0.000692462	IFSa	Area IFSa	Frontoparietal	FPN
28	Left	-4.76112	2.03e-06	0.000730113	STV	Superior Temporal Visual Area	Default	DMN
262	Right	-4.70142	2.71e-06	0.000977373	IFSa	Area IFSa	Frontoparietal	FPN
316	Right	-4.66692	3.21e-06	0.00115503	TE2p	Area TE2 posterior	Dorsal Attention	DAN
320	Right	4.46967	8.16e-06	0.00293793	TPOJ2	Area TemporoParietoOccipital Junction 2	Dorsal Attention	DAN
2	Left	4.45419	8.77e-06	0.00315635	MST	Medial Superior Temporal Area	Dorsal Attention	DAN
22	Left	4.34343	1.46e-05	0.00523833	PIT	Posterior InferoTemporal Complex	Visual	VN
327	Right	4.34206	1.46e-05	0.00527091	PFop	Area PF opercular	Ventral Attention	VAN
61	Left	-4.33307	1.52e-05	0.00548947	a24	Area a24	Default	DMN
309	Right	4.32533	1.58e-05	0.00568443	STSdp	Area STSd posterior	Default	DMN
319	Right	-4.2822	1.92e-05	0.00689729	TPOJ1	Area TemporoParietoOccipital Junction 1	Ventral Attention	VAN
228	Right	4.23878	2.32e-05	0.00836531	LIPv	Area Lateral IntraParietal ventral	Dorsal Attention	DAN
177	Left	4.21757	2.55e-05	0.00918654	TE1m	Area TE1 Middle	Default	DMN
110	Left	4.13755	3.62e-05	0.0130284	Pir	Piriform Cortex	Limbic	LN
64	Left	-4.09161	4.41e-05	0.0158791	p32	Area p32	Default	DMN
312	Right	4.08056	4.62e-05	0.0166487	TE1a	Area TE1 anterior	Default	DMN
54	Left	4.06021	5.04e-05	0.0181581	6d	Dorsal area 6	Somatomotor	SMN
56	Left	-4.04989	5.27e-05	0.0189726	6v	Ventral Area 6	Somatomotor	SMN
146	Left	-3.99126	6.75e-05	0.0242983	IP0	Area IntraParietal 0	Visual	VN
161	Left	-3.95237	7.94e-05	0.0285807	31pd	Area 31pd	Default	DMN
260	Right	-3.94581	8.16e-05	0.0293701	IFJp	Area IFJp	Dorsal Attention	DAN
101	Left	3.9324	8.62e-05	0.0310479	OP1	Area OP1/SII	Somatomotor	SMN
329	Right	-3.91548	9.25e-05	0.0332947	PFm	Area PFm Complex	Frontoparietal	FPN
240	Right	3.81753	0.00013786	0.0496295	p32pr	Area p32 prime	Ventral Attention	VAN
Abbreviations: MDD, major depressive disorder; PBSI, person-based similarity index.

## Sheet: sheet 4
Significant differences in the regional contributions to the PBSI score for cortical volume between FEDN MDD patients and healthy controls
ROI Index	Hemisphere	t	P value	P value (Bonferroni corrected)	ROI Name	ROI Long Name	Yeo Network	Yeo Abbreviation
259	Right	-10.8189	2.57e-26	9.27e-24	IFJa	Area IFJa	Frontoparietal	FPN
103	Left	-9.92488	1.59e-22	5.72e-20	52	Area 52	Somatomotor	SMN
358	Right	-9.67381	1.64e-21	5.91e-19	PI	Para-Insular Area	Ventral Attention	VAN
25	Left	-9.07667	3.44e-19	1.24e-16	PSL	PeriSylvian Language Area	Ventral Attention	VAN
353	Right	-8.96	9.45e-19	3.4e-16	MBelt	Medial Belt Complex	Somatomotor	SMN
118	Left	-8.62982	1.55e-17	5.57e-15	EC	Entorhinal Cortex	Limbic	LN
205	Right	8.6194	1.69e-17	6.07e-15	PSL	PeriSylvian Language Area	Ventral Attention	VAN
161	Left	-8.57484	2.44e-17	8.79e-15	31pd	Area 31pd	Default	DMN
14	Left	-7.77497	1.4e-14	5.03e-12	RSC	RetroSplenial Complex	Default	DMN
218	Right	-7.7194	2.13e-14	7.66e-12	23c	Area 23c	Ventral Attention	VAN
246	Right	7.68985	2.66e-14	9.56e-12	47m	Area 47m	Default	DMN
173	Left	-7.63883	3.89e-14	1.4e-11	MBelt	Medial Belt Complex	Somatomotor	SMN
289	Right	7.61354	4.7e-14	1.69e-11	MI	Middle Insular Area	Ventral Attention	VAN
110	Left	7.52792	8.87e-14	3.19e-11	Pir	Piriform Cortex	Limbic	LN
51	Left	7.43185	1.8e-13	6.46e-11	1	Area 1	Somatomotor	SMN
286	Right	7.33884	3.52e-13	1.27e-10	PoI2	Posterior Insular Area 2	Ventral Attention	VAN
272	Right	7.27285	5.66e-13	2.04e-10	13l	Area 13l	Limbic	LN
108	Left	-7.19237	1e-12	3.61e-10	FOP4	Frontal OPercular Area 4	Ventral Attention	VAN
285	Right	-7.18993	1.02e-12	3.68e-10	PFcm	Area PFcm	Ventral Attention	VAN
283	Right	-7.17799	1.11e-12	4e-10	52	Area 52	Somatomotor	SMN
186	Right	6.97887	4.46e-12	1.61e-09	V4	Fourth Visual Area	Visual	VN
254	Right	6.87324	9.19e-12	3.31e-09	44	Area 44	Frontoparietal	FPN
221	Right	-6.83611	1.18e-11	4.26e-09	24dv	Ventral Area 24d	Somatomotor	SMN
115	Left	-6.66791	3.64e-11	1.31e-08	FOP2	Frontal OPercular Area 2	Ventral Attention	VAN
175	Left	6.64694	4.18e-11	1.51e-08	A4	Auditory 4 Complex	Somatomotor	SMN
125	Left	6.62131	4.95e-11	1.78e-08	A5	Auditory 5 Complex	Somatomotor	SMN
229	Right	6.61001	5.33e-11	1.92e-08	VIP	Ventral IntraParietal Complex	Dorsal Attention	DAN
298	Right	-6.49059	1.16e-10	4.18e-08	EC	Entorhinal Cortex	Limbic	LN
23	Left	6.41724	1.86e-10	6.69e-08	MT	Middle Temporal Area	Visual	VN
360	Right	6.38401	2.3e-10	8.27e-08	p24	Area posterior 24	Default	DMN
287	Right	6.29653	3.99e-10	1.44e-07	TA2	Area TA2	Somatomotor	SMN
256	Right	6.26634	4.83e-10	1.74e-07	47l	Area 47l (47 lateral)	Default	DMN
106	Left	6.26271	4.94e-10	1.78e-07	PoI2	Posterior Insular Area 2	Ventral Attention	VAN
231	Right	6.25005	5.34e-10	1.92e-07	1	Area 1	Somatomotor	SMN
237	Right	6.20659	7e-10	2.52e-07	p24pr	Area Posterior 24 prime	Ventral Attention	VAN
5	Left	6.03872	1.96e-09	7.05e-07	V3	Third Visual Area	Visual	VN
162	Left	5.92035	3.98e-09	1.43e-06	31a	Area 31a	Default	DMN
6	Left	5.88597	4.88e-09	1.76e-06	V4	Fourth Visual Area	Visual	VN
319	Right	-5.86153	5.63e-09	2.03e-06	TPOJ1	Area TemporoParietoOccipital Junction 1	Ventral Attention	VAN
9	Left	5.84948	6.05e-09	2.18e-06	3b	Primary Sensory Cortex	Somatomotor	SMN
91	Left	5.77408	9.4e-09	3.38e-06	11l	Area 11l	Frontoparietal	FPN
279	Right	5.73477	1.18e-08	4.25e-06	43	Area 43	Somatomotor	SMN
102	Left	-5.68477	1.57e-08	5.66e-06	OP2-3	Area OP2-3/VS	Somatomotor	SMN
232	Right	5.66993	1.71e-08	6.16e-06	2	Area 2	Somatomotor	SMN
31	Left	-5.6345	2.1e-08	7.54e-06	POS1	Parieto-Occipital Sulcus Area 1	Default	DMN
53	Left	5.62084	2.26e-08	8.15e-06	3a	Area 3a	Somatomotor	SMN
140	Left	-5.61706	2.31e-08	8.33e-06	TPOJ2	Area TemporoParietoOccipital Junction 2	Ventral Attention	VAN
195	Right	5.54444	3.48e-08	1.25e-05	POS2	Parieto-Occipital Sulcus Area 2	Frontoparietal	FPN
169	Left	-5.53987	3.57e-08	1.29e-05	FOP5	Area Frontal Opercular 5	Ventral Attention	VAN
354	Right	-5.52206	3.95e-08	1.42e-05	LBelt	Lateral Belt Complex	Somatomotor	SMN
347	Right	5.4795	5e-08	1.8e-05	PoI1	Area Posterior Insular 1	Ventral Attention	VAN
107	Left	5.472	5.21e-08	1.88e-05	TA2	Area TA2	Somatomotor	SMN
228	Right	5.43089	6.54e-08	2.35e-05	LIPv	Area Lateral IntraParietal ventral	Dorsal Attention	DAN
288	Right	-5.28294	1.46e-07	5.25e-05	FOP4	Frontal OPercular Area 4	Ventral Attention	VAN
271	Right	5.28215	1.47e-07	5.28e-05	11l	Area 11l	Frontoparietal	FPN
301	Right	5.21688	2.08e-07	7.47e-05	ProS	ProStriate Area	Visual	VN
185	Right	5.20335	2.23e-07	8.03e-05	V3	Third Visual Area	Visual	VN
339	Right	-5.18609	2.44e-07	8.79e-05	LO3	Area Lateral Occipital 3	Visual	VN
2	Left	5.10171	3.8e-07	0.00013671	MST	Medial Superior Temporal Area	Dorsal Attention	DAN
73	Left	5.07223	4.42e-07	0.000159269	8C	Area 8C	Frontoparietal	FPN
85	Left	5.0209	5.76e-07	0.000207396	a9-46v	Area anterior 9-46v	Frontoparietal	FPN
145	Left	-5.00735	6.17e-07	0.000222282	IP1	Area IntraParietal 1	Frontoparietal	FPN
200	Right	-4.98252	7.01e-07	0.000252259	LO1	Area Lateral Occipital 1	Visual	VN
281	Right	-4.96776	7.55e-07	0.000271889	OP1	Area OP1/SII	Somatomotor	SMN
274	Right	4.94344	8.54e-07	0.0003075	47s	Area 47s	Default	DMN
262	Right	-4.91966	9.63e-07	0.000346636	IFSa	Area IFSa	Frontoparietal	FPN
295	Right	-4.80776	1.68e-06	0.000604892	FOP2	Frontal OPercular Area 2	Somatomotor	SMN
32	Left	4.78084	1.92e-06	0.000690431	23d	Area 23d	Default	DMN
225	Right	-4.74059	2.33e-06	0.000840317	7Am	Medial Area 7A	Dorsal Attention	DAN
68	Left	4.7343	2.41e-06	0.000866368	8Ad	Area 8Ad	Default	DMN
164	Left	4.72009	2.58e-06	0.00092819	25	Area 25	Limbic	LN
112	Left	4.71617	2.63e-06	0.000945985	AAIC	Anterior Agranular Insula Complex	Default	DMN
212	Right	4.70999	2.71e-06	0.000974679	23d	Area 23d	Default	DMN
351	Right	-4.69391	2.93e-06	0.00105336	p47r	Area posterior 47r	Frontoparietal	FPN
275	Right	4.64732	3.66e-06	0.00131723	LIPd	Area Lateral IntraParietal dorsal	Dorsal Attention	DAN
151	Left	-4.64395	3.72e-06	0.00133861	PGs	Area PGs	Default	DMN
322	Right	4.62562	4.06e-06	0.00146081	DVT	Dorsal Transitional Visual Area	Visual	VN
13	Left	4.6138	4.29e-06	0.00154514	V3A	Area V3A	Visual	VN
40	Left	-4.61316	4.31e-06	0.00154985	24dd	Dorsal Area 24d	Somatomotor	SMN
39	Left	-4.57644	5.12e-06	0.0018437	5L	Area 5L	Somatomotor	SMN
214	Right	4.56728	5.35e-06	0.00192497	d23ab	Area dorsal 23 a+b	Default	DMN
278	Right	-4.54338	5.98e-06	0.00215344	s6-8	Superior 6-8 Transitional Area	Frontoparietal	FPN
109	Left	4.53637	6.18e-06	0.00222525	MI	Middle Insular Area	Ventral Attention	VAN
157	Left	4.51715	6.76e-06	0.00243396	FST	Area FST	Dorsal Attention	DAN
155	Left	-4.49754	7.41e-06	0.0026662	PHA2	ParaHippocampal Area 2	Visual	VN
101	Left	-4.46317	8.68e-06	0.00312539	OP1	Area OP1/SII	Somatomotor	SMN
117	Left	4.42059	1.06e-05	0.00379963	AIP	Anterior IntraParietal Area	Dorsal Attention	DAN
270	Right	4.38707	1.23e-05	0.00442596	10pp	Polar 10p	Limbic	LN
296	Right	4.38448	1.24e-05	0.00447835	PFt	Area PFt	Dorsal Attention	DAN
72	Left	-4.35672	1.41e-05	0.00507723	10d	Area 10d	Default	DMN
213	Right	4.3443	1.49e-05	0.00536945	v23ab	Area ventral 23 a+b	Default	DMN
323	Right	-4.31459	1.7e-05	0.00613458	PGp	Area PGp	Dorsal Attention	DAN
184	Right	4.30577	1.77e-05	0.00638098	V2	Second Visual Area	Visual	VN
304	Right	-4.30568	1.77e-05	0.00638364	PBelt	ParaBelt Complex	Somatomotor	SMN
292	Right	4.30199	1.8e-05	0.0064896	AAIC	Anterior Agranular Insula Complex	Ventral Attention	VAN
349	Right	-4.27096	2.07e-05	0.0074491	FOP5	Area Frontal Opercular 5	Ventral Attention	VAN
357	Right	4.24173	2.35e-05	0.00847588	TE1m	Area TE1 Middle	Default	DMN
55	Left	4.23282	2.45e-05	0.00881435	6mp	Area 6mp	Somatomotor	SMN
171	Left	-4.22267	2.56e-05	0.00921638	p47r	Area posterior 47r	Frontoparietal	FPN
147	Left	-4.16752	3.26e-05	0.0117219	PFop	Area PF opercular	Ventral Attention	VAN
316	Right	4.16734	3.26e-05	0.0117307	TE2p	Area TE2 posterior	Dorsal Attention	DAN
179	Left	-4.14616	3.57e-05	0.012856	a32pr	Area anterior 32 prime	Frontoparietal	FPN
343	Right	-4.11199	4.14e-05	0.0148906	VVC	Ventral Visual Complex	Visual	VN
93	Left	4.09408	4.47e-05	0.0160759	OFC	Orbital Frontal Complex	Limbic	LN
183	Right	4.073	4.88e-05	0.0175854	V6	Sixth Visual Area	Visual	VN
153	Left	-4.07275	4.89e-05	0.0176037	VMV1	VentroMedial Visual Area 1	Visual	VN
76	Left	4.06883	4.97e-05	0.0178995	47l	Area 47l (47 lateral)	Default	DMN
52	Left	4.0261	5.96e-05	0.0214403	2	Area 2	Somatomotor	SMN
331	Right	-4.02414	6e-05	0.0216178	PGs	Area PGs	Default	DMN
297	Right	3.98145	7.18e-05	0.0258442	AIP	Anterior IntraParietal Area	Dorsal Attention	DAN
113	Left	3.97535	7.36e-05	0.0265079	FOP1	Frontal OPercular Area 1	Ventral Attention	VAN
352	Right	3.9719	7.47e-05	0.0268907	TGv	Area TG Ventral	Limbic	LN
321	Right	-3.95134	8.13e-05	0.0292833	TPOJ3	Area TemporoParietoOccipital Junction 3	Dorsal Attention	DAN
251	Right	-3.92567	9.04e-05	0.0325533	9p	Area 9 Posterior	Default	DMN
294	Right	-3.86483	0.000115934	0.0417361	FOP3	Frontal OPercular Area 3	Ventral Attention	VAN
234	Right	3.84704	0.000124589	0.0448521	6d	Dorsal area 6	Somatomotor	SMN
56	Left	-3.83752	0.000129467	0.0466081	6v	Ventral Area 6	Somatomotor	SMN
238	Right	-3.82462	0.00013637	0.0490933	33pr	Area 33 prime	Ventral Attention	VAN
Abbreviations: FEDN MDD, first-episode drug-naive major depressive disorder; PBSI, person-based similarity index.

## Sheet: sheet 5
Significant differences in the regional contributions to the PBSI score for surface area between FEDN MDD patients and healthy controls
ROI Index	Hemisphere	t	P value	P value (Bonferroni corrected)	ROI Name	ROI Long Name	Yeo Network	Yeo Abbreviation
119	Left	-13.6816	2.97e-40	1.07e-37	PreS	PreSubiculum	Visual	VN
24	Left	-11.8619	4.29e-31	1.54e-28	A1	Primary Auditory Cortex	Somatomotor	SMN
358	Right	-10.7549	4.8e-26	1.73e-23	PI	Para-Insular Area	Ventral Attention	VAN
203	Right	10.087	3.37e-23	1.21e-20	MT	Middle Temporal Area	Visual	VN
129	Left	9.54673	5.18e-21	1.86e-18	STSdp	Area STSd posterior	Default	DMN
51	Left	9.40032	1.94e-20	7e-18	1	Area 1	Somatomotor	SMN
169	Left	-9.34942	3.07e-20	1.1e-17	FOP5	Area Frontal Opercular 5	Ventral Attention	VAN
120	Left	8.55307	2.9e-17	1.04e-14	H	Hippocampus	Limbic	LN
156	Left	8.53006	3.5e-17	1.26e-14	V4t	Area V4t	Visual	VN
108	Left	-7.68316	2.78e-14	1e-11	FOP4	Frontal OPercular Area 4	Ventral Attention	VAN
339	Right	7.6089	4.84e-14	1.74e-11	LO3	Area Lateral Occipital 3	Visual	VN
259	Right	7.48835	1.18e-13	4.25e-11	IFJa	Area IFJa	Frontoparietal	FPN
316	Right	7.43155	1.79e-13	6.44e-11	TE2p	Area TE2 posterior	Dorsal Attention	DAN
15	Left	7.41254	2.06e-13	7.4e-11	POS2	Parieto-Occipital Sulcus Area 2	Frontoparietal	FPN
275	Right	-7.4019	2.22e-13	7.99e-11	LIPd	Area Lateral IntraParietal dorsal	Dorsal Attention	DAN
36	Left	7.12991	1.55e-12	5.59e-10	5m	Area 5m	Somatomotor	SMN
22	Left	7.06928	2.37e-12	8.54e-10	PIT	Posterior InferoTemporal Complex	Visual	VN
27	Left	6.97624	4.52e-12	1.63e-09	PCV	PreCuneus Visual Area	Default	DMN
30	Left	-6.94933	5.44e-12	1.96e-09	7m	Area 7m	Default	DMN
179	Left	-6.90752	7.25e-12	2.61e-09	a32pr	Area anterior 32 prime	Frontoparietal	FPN
226	Right	6.89641	7.82e-12	2.81e-09	7PL	Lateral Area 7P	Dorsal Attention	DAN
217	Right	-6.8706	9.32e-12	3.36e-09	5mv	Area 5m ventral	Ventral Attention	VAN
115	Left	-6.71036	2.74e-11	9.86e-09	FOP2	Frontal OPercular Area 2	Ventral Attention	VAN
104	Left	-6.61881	5.02e-11	1.81e-08	RI	RetroInsular Cortex	Somatomotor	SMN
291	Right	-6.51617	9.8e-11	3.53e-08	AVI	Anterior Ventral Insular Area	Frontoparietal	FPN
260	Right	-6.14652	1.01e-09	3.64e-07	IFJp	Area IFJp	Dorsal Attention	DAN
300	Right	6.11001	1.27e-09	4.56e-07	H	Hippocampus	Limbic	LN
47	Left	-6.07999	1.52e-09	5.47e-07	7PC	Area 7PC	Dorsal Attention	DAN
106	Left	-6.03442	2e-09	7.21e-07	PoI2	Posterior Insular Area 2	Ventral Attention	VAN
71	Left	5.99297	2.57e-09	9.26e-07	9p	Area 9 Posterior	Default	DMN
54	Left	5.83249	6.67e-09	2.4e-06	6d	Dorsal area 6	Somatomotor	SMN
139	Left	5.81062	7.58e-09	2.73e-06	TPOJ1	Area TemporoParietoOccipital Junction 1	Somatomotor	SMN
234	Right	5.80231	7.96e-09	2.86e-06	6d	Dorsal area 6	Somatomotor	SMN
183	Right	-5.73933	1.15e-08	4.13e-06	V6	Sixth Visual Area	Visual	VN
90	Left	-5.7245	1.25e-08	4.5e-06	10pp	Polar 10p	Limbic	LN
7	Left	5.68997	1.52e-08	5.49e-06	V8	Eighth Visual Area	Visual	VN
29	Left	-5.47225	5.2e-08	1.87e-05	7Pm	Medial Area 7P	Frontoparietal	FPN
235	Right	-5.46969	5.27e-08	1.9e-05	6mp	Area 6mp	Somatomotor	SMN
114	Left	-5.41482	7.13e-08	2.57e-05	FOP3	Frontal OPercular Area 3	Ventral Attention	VAN
233	Right	-5.35991	9.62e-08	3.46e-05	3a	Area 3a	Somatomotor	SMN
9	Left	5.35288	9.99e-08	3.6e-05	3b	Primary Sensory Cortex	Somatomotor	SMN
273	Right	5.24451	1.79e-07	6.44e-05	OFC	Orbital Frontal Complex	Limbic	LN
281	Right	-5.24129	1.82e-07	6.55e-05	OP1	Area OP1/SII	Somatomotor	SMN
351	Right	-5.20563	2.2e-07	7.92e-05	p47r	Area posterior 47r	Frontoparietal	FPN
195	Right	-5.1519	2.92e-07	0.000105079	POS2	Parieto-Occipital Sulcus Area 2	Frontoparietal	FPN
221	Right	5.13624	3.17e-07	0.000114058	24dv	Ventral Area 24d	Somatomotor	SMN
256	Right	-5.11904	3.47e-07	0.00012477	47l	Area 47l (47 lateral)	Default	DMN
63	Left	-5.09127	4e-07	0.000144147	8BM	Area 8BM	Default	DMN
181	Right	4.9233	9.44e-07	0.000339972	V1	Primary Visual Cortex	Visual	VN
345	Right	4.90665	1.03e-06	0.000369627	s32	Area s32	Default	DMN
150	Left	4.83634	1.46e-06	0.00052475	PGi	Area PGi	Default	DMN
278	Right	4.83517	1.47e-06	0.000527808	s6-8	Superior 6-8 Transitional Area	Frontoparietal	FPN
225	Right	4.76358	2.08e-06	0.00075049	7Am	Medial Area 7A	Dorsal Attention	DAN
238	Right	4.75811	2.14e-06	0.000770803	33pr	Area 33 prime	Ventral Attention	VAN
1	Left	4.72435	2.52e-06	0.000908357	V1	Primary Visual Cortex	Visual	VN
231	Right	4.69945	2.85e-06	0.00102465	1	Area 1	Somatomotor	SMN
245	Right	4.627	4.03e-06	0.00144993	10r	Area 10r	Default	DMN
251	Right	4.56715	5.35e-06	0.00192459	9p	Area 9 Posterior	Default	DMN
321	Right	4.55278	5.72e-06	0.00205893	TPOJ3	Area TemporoParietoOccipital Junction 3	Dorsal Attention	DAN
21	Left	4.52979	6.37e-06	0.0022928	LO2	Area Lateral Occipital 2	Visual	VN
227	Right	4.4631	8.68e-06	0.00312409	7PC	Area 7PC	Dorsal Attention	DAN
83	Left	-4.34607	1.48e-05	0.00532325	p9-46v	Area posterior 9-46v	Frontoparietal	FPN
161	Left	-4.25595	2.21e-05	0.00795553	31pd	Area 31pd	Default	DMN
283	Right	-4.24862	2.28e-05	0.00821723	52	Area 52	Somatomotor	SMN
194	Right	-4.20213	2.8e-05	0.0100769	RSC	RetroSplenial Complex	Default	DMN
48	Left	4.18084	3.07e-05	0.0110566	LIPv	Area Lateral IntraParietal ventral	Dorsal Attention	DAN
94	Left	4.16584	3.28e-05	0.0118004	47s	Area 47s	Default	DMN
280	Right	-4.16088	3.35e-05	0.0120566	OP4	Area OP4/PV	Somatomotor	SMN
205	Right	4.15628	3.42e-05	0.0122988	PSL	PeriSylvian Language Area	Ventral Attention	VAN
335	Right	-4.14418	3.6e-05	0.0129587	PHA2	ParaHippocampal Area 2	Visual	VN
173	Left	-4.11733	4.04e-05	0.0145457	MBelt	Medial Belt Complex	Somatomotor	SMN
357	Right	4.05927	5.17e-05	0.0186295	TE1m	Area TE1 Middle	Default	DMN
158	Left	-3.98894	6.95e-05	0.0250378	V3CD	Area V3CD	Visual	VN
331	Right	-3.91293	9.52e-05	0.0342863	PGs	Area PGs	Default	DMN
252	Right	3.87747	0.000110082	0.0396295	10d	Area 10d	Default	DMN
Abbreviations: FEDN MDD, first-episode drug-naive major depressive disorder; PBSI, person-based similarity index.

## Sheet: sheet 6
Significant differences in the regional contributions to the PBSI score for sulcal depth between FEDN MDD patients and healthy controls
ROI Index	Hemisphere	t	P value	P value (Bonferroni corrected)	ROI Name	ROI Long Name	Yeo Network	Yeo Abbreviation
275	Right	9.11232	2.53e-19	9.1e-17	LIPd	Area Lateral IntraParietal dorsal	Dorsal Attention	DAN
259	Right	-8.68721	9.6e-18	3.45e-15	IFJa	Area IFJa	Frontoparietal	FPN
48	Left	-8.21385	4.6e-16	1.65e-13	LIPv	Area Lateral IntraParietal ventral	Dorsal Attention	DAN
143	Left	-7.99672	2.54e-15	9.15e-13	PGp	Area PGp	Dorsal Attention	DAN
321	Right	7.66559	3.19e-14	1.15e-11	TPOJ3	Area TemporoParietoOccipital Junction 3	Dorsal Attention	DAN
247	Right	-6.94778	5.53e-12	1.99e-09	8Av	Area 8Av	Frontoparietal	FPN
236	Right	-6.70103	2.93e-11	1.05e-08	6v	Ventral Area 6	Somatomotor	SMN
154	Left	6.69122	3.12e-11	1.12e-08	VMV3	VentroMedial Visual Area 3	Visual	VN
22	Left	6.65171	4.06e-11	1.46e-08	PIT	Posterior InferoTemporal Complex	Visual	VN
341	Right	6.42417	1.78e-10	6.41e-08	31pd	Area 31pd	Default	DMN
199	Right	-6.37537	2.43e-10	8.74e-08	V3B	Area V3B	Visual	VN
334	Right	6.16673	8.96e-10	3.23e-07	VMV3	VentroMedial Visual Area 3	Visual	VN
197	Right	-6.04557	1.88e-09	6.76e-07	IPS1	IntraParietal Sulcus Area 1	Visual	VN
149	Left	-6.02133	2.17e-09	7.83e-07	PFm	Area PFm Complex	Default	DMN
258	Right	-5.82997	6.79e-09	2.44e-06	6r	Rostral Area 6	Ventral Attention	VAN
17	Left	-5.68403	1.58e-08	5.69e-06	IPS1	IntraParietal Sulcus Area 1	Dorsal Attention	DAN
133	Left	5.63235	2.12e-08	7.64e-06	TE1p	Area TE1 posterior	Default	DMN
262	Right	-5.62312	2.24e-08	8.05e-06	IFSa	Area IFSa	Frontoparietal	FPN
49	Left	5.4351	6.39e-08	2.3e-05	VIP	Ventral IntraParietal Complex	Dorsal Attention	DAN
159	Left	-5.40706	7.45e-08	2.68e-05	LO3	Area Lateral Occipital 3	Visual	VN
136	Left	-5.39889	7.79e-08	2.81e-05	TE2p	Area TE2 posterior	Dorsal Attention	DAN
125	Left	5.34681	1.03e-07	3.72e-05	A5	Auditory 5 Complex	Somatomotor	SMN
15	Left	-5.25343	1.71e-07	6.15e-05	POS2	Parieto-Occipital Sulcus Area 2	Frontoparietal	FPN
13	Left	-5.17272	2.62e-07	9.43e-05	V3A	Area V3A	Visual	VN
324	Right	5.09195	4e-07	0.000143854	IP2	Area IntraParietal 2	Frontoparietal	FPN
306	Right	5.02966	5.51e-07	0.000198342	PHA1	ParaHippocampal Area 1	Visual	VN
145	Left	-4.90218	1.05e-06	0.000378511	IP1	Area IntraParietal 1	Frontoparietal	FPN
31	Left	4.86541	1.26e-06	0.000454793	POS1	Parieto-Occipital Sulcus Area 1	Default	DMN
239	Right	4.8047	1.71e-06	0.000614195	a24pr	Anterior 24 prime	Ventral Attention	VAN
319	Right	-4.79332	1.8e-06	0.000649532	TPOJ1	Area TemporoParietoOccipital Junction 1	Ventral Attention	VAN
166	Left	-4.76138	2.11e-06	0.000759507	pOFC	Posterior OFC Complex	Limbic	LN
312	Right	4.6844	3.06e-06	0.0011029	TE1a	Area TE1 anterior	Default	DMN
340	Right	4.60329	4.51e-06	0.00162441	VMV2	VentroMedial Visual Area 2	Visual	VN
146	Left	-4.58626	4.89e-06	0.00176055	IP0	Area IntraParietal 0	Visual	VN
222	Right	-4.56034	5.53e-06	0.00198908	7AL	Lateral Area 7A	Dorsal Attention	DAN
333	Right	4.49698	7.43e-06	0.00267357	VMV1	VentroMedial Visual Area 1	Visual	VN
161	Left	-4.38982	1.21e-05	0.00437175	31pd	Area 31pd	Default	DMN
220	Right	4.38314	1.25e-05	0.00450619	24dd	Dorsal Area 24d	Somatomotor	SMN
26	Left	4.36535	1.36e-05	0.00488396	SFL	Superior Frontal Language Area	Default	DMN
39	Left	4.35848	1.4e-05	0.00503774	5L	Area 5L	Somatomotor	SMN
196	Right	-4.35713	1.41e-05	0.00506851	V7	Seventh Visual Area	Visual	VN
218	Right	4.29352	1.87e-05	0.0067398	23c	Area 23c	Ventral Attention	VAN
118	Left	-4.27315	2.05e-05	0.00737811	EC	Entorhinal Cortex	Limbic	LN
174	Left	4.24159	2.36e-05	0.00848194	LBelt	Lateral Belt Complex	Somatomotor	SMN
119	Left	4.23072	2.47e-05	0.00889749	PreS	PreSubiculum	Visual	VN
151	Left	-4.22671	2.52e-05	0.00905533	PGs	Area PGs	Default	DMN
3	Left	-4.21832	2.61e-05	0.00939467	V6	Sixth Visual Area	Visual	VN
134	Left	-4.20607	2.75e-05	0.0099121	TE2a	Area TE2 anterior	Limbic	LN
44	Left	4.20354	2.78e-05	0.0100222	6ma	Area 6m anterior	Ventral Attention	VAN
167	Left	4.19806	2.85e-05	0.0102647	PoI1	Area Posterior Insular 1	Ventral Attention	VAN
71	Left	4.18571	3.01e-05	0.0108325	9p	Area 9 Posterior	Default	DMN
283	Right	4.15252	3.47e-05	0.012509	52	Area 52	Somatomotor	SMN
104	Left	4.13835	3.69e-05	0.0132976	RI	RetroInsular Cortex	Somatomotor	SMN
168	Left	4.13714	3.71e-05	0.0133671	Ig	Insular Granular Complex	Somatomotor	SMN
332	Right	4.1358	3.73e-05	0.0134447	V6A	Area V6A	Visual	VN
284	Right	4.13434	3.76e-05	0.0135296	RI	RetroInsular Cortex	Somatomotor	SMN
294	Right	4.13337	3.77e-05	0.0135859	FOP3	Frontal OPercular Area 3	Ventral Attention	VAN
348	Right	4.13249	3.79e-05	0.0136376	Ig	Insular Granular Complex	Somatomotor	SMN
282	Right	4.13136	3.81e-05	0.0137043	OP2-3	Area OP2-3/VS	Somatomotor	SMN
347	Right	4.12722	3.88e-05	0.01395	PoI1	Area Posterior Insular 1	Ventral Attention	VAN
343	Right	4.12575	3.9e-05	0.0140384	VVC	Ventral Visual Complex	Visual	VN
102	Left	4.12568	3.9e-05	0.014043	OP2-3	Area OP2-3/VS	Somatomotor	SMN
109	Left	4.12429	3.92e-05	0.0141267	MI	Middle Insular Area	Ventral Attention	VAN
114	Left	4.10017	4.35e-05	0.0156645	FOP3	Frontal OPercular Area 3	Ventral Attention	VAN
295	Right	4.09378	4.47e-05	0.0160978	FOP2	Frontal OPercular Area 2	Somatomotor	SMN
106	Left	4.09121	4.52e-05	0.0162754	PoI2	Posterior Insular Area 2	Ventral Attention	VAN
175	Left	4.07788	4.78e-05	0.0172257	A4	Auditory 4 Complex	Somatomotor	SMN
217	Right	4.07418	4.86e-05	0.0174989	5mv	Area 5m ventral	Ventral Attention	VAN
201	Right	4.06887	4.97e-05	0.0178979	LO2	Area Lateral Occipital 2	Visual	VN
103	Left	4.05712	5.23e-05	0.0188123	52	Area 52	Somatomotor	SMN
67	Left	-4.04325	5.54e-05	0.0199473	8Av	Area 8Av	Default	DMN
21	Left	4.04315	5.54e-05	0.0199565	LO2	Area Lateral Occipital 2	Visual	VN
281	Right	4.03186	5.81e-05	0.0209289	OP1	Area OP1/SII	Somatomotor	SMN
24	Left	4.03108	5.83e-05	0.0209978	A1	Primary Auditory Cortex	Somatomotor	SMN
66	Left	-3.98388	7.11e-05	0.0255865	47m	Area 47m	Default	DMN
286	Right	3.9704	7.52e-05	0.0270621	PoI2	Posterior Insular Area 2	Ventral Attention	VAN
269	Right	3.96979	7.54e-05	0.0271307	a10p	Area anterior 10p	Frontoparietal	FPN
97	Left	3.9589	7.88e-05	0.028384	i6-8	Inferior 6-8 Transitional Area	Frontoparietal	FPN
117	Left	3.95452	8.03e-05	0.0289039	AIP	Anterior IntraParietal Area	Dorsal Attention	DAN
205	Right	3.93874	8.57e-05	0.0308506	PSL	PeriSylvian Language Area	Ventral Attention	VAN
18	Left	-3.93682	8.64e-05	0.031096	FFC	Fusiform Face Complex	Visual	VN
289	Right	3.93468	8.71e-05	0.0313716	MI	Middle Insular Area	Ventral Attention	VAN
240	Right	3.92851	8.94e-05	0.0321787	p32pr	Area p32 prime	Ventral Attention	VAN
192	Right	-3.91512	9.44e-05	0.0339975	55b	Area 55b	Ventral Attention	VAN
318	Right	3.90914	9.68e-05	0.034842	PH	Area PH	Dorsal Attention	DAN
111	Left	3.87431	0.000111563	0.0401628	AVI	Anterior Ventral Insular Area	Frontoparietal	FPN
353	Right	3.84282	0.000126739	0.0456261	MBelt	Medial Belt Complex	Somatomotor	SMN
169	Left	3.82668	0.000135258	0.0486927	FOP5	Area Frontal Opercular 5	Ventral Attention	VAN
Abbreviations: FEDN MDD, first-episode drug-naive major depressive disorder; PBSI, person-based similarity index.
